# Supplementary material for: Real-World Outcomes of Switching to Aflibercept 8 mg in Previously Treated Neovascular Age-Related Macular Degeneration: A Systematic Review and Meta-Analysis
Source: J Clin Med. 2026 Jun 13;15(12):4599. doi: 10.3390/jcm15124599 (PMC13301121; doi:10.3390/jcm15124599)
Supplement: Supplementary file 1 [file jcm-15-04599-s001.zip]

Archive with 1 entries (1 files):
- jcm-4369176-supplementary.pdf
